# Supplementary material for: Motor cortex can directly drive the globus pallidus neurons in a projection neuron type-dependent manner in the rat
Source: eLife. 2019 Nov 12;8:e49511. doi: 10.7554/eLife.49511 (PMC6863630; doi:10.7554/eLife.49511)
Supplement: Figure 2—source data 1. [file elife-49511-fig2-data1.xlsx]

## Sheet: M1
M/L position (mm)	M1_1			M1_2			M1_3			M1_4
	STN	GP	striatum	STN	GP	striatum	STN	GP	striatum	STN	GP	striatum
2.4	376.338	28.567		60.8599	24.592		441.421	31.051
2.6	149.045	56.389		241.701	41.236		528.115	126.191		181.586	95.885
2.9	431.733	199.968		505.51	222.573		94.643	139.357		407.637	49.185	2021.54
3.2		159.975		37.2612	217.605		13.919	289.395		56.389	34.777
3.4		130.911			266.79			144.325	1463.87		82.968
3.7		46.701	1300.41		165.936	910.66					70.299
4.2		92.16			147.554						140.847
4.6					58.127
number of axon boutons /100 x 100 um2

## Sheet: M2
M/L position (mm)	M2_1			M2_2			M1_3			M1_4
	STN	GP	striatum	STN	GP	striatum	STN	GP	striatum	STN	GP	striatum
2.4				305.293	179.35		187.796	190.28		177.363	85.949
2.6	340.319	56.637		717.65	532.09		637.415	513.706	1829.28	125.694	42.726
2.9	420.306	317.714		329.637	737.275	2021.54	148.796	233.255		77.255	86.694
3.2	233.007	239.714			661.013		13.167	80.981			92.905
3.4		116.255			184.567			70.299			35.274	398.198
3.7		55.892	1300.42		81.478			13.414
4.2					131.408
4.6
number of axon boutons /100 x 100 um2
