# Supplementary material for: Motor cortex can directly drive the globus pallidus neurons in a projection neuron type-dependent manner in the rat
Source: eLife. 2019 Nov 12;8:e49511. doi: 10.7554/eLife.49511 (PMC6863630; doi:10.7554/eLife.49511)
Supplement: Figure 2—source data 2. [file elife-49511-fig2-data2.xlsx]

## Sheet: M1M2
	Fig.2D	Fig.2E	Fig.1- figure supplement 2E
	GP bouton density normalized to CPu	GP bouton density normalized to STN	STN bouton density normalized to CPu
M1_1	0.463176	0.364709	0.332
M1_2	0.52776	0.280826	0.5551
M1_3	0.547977	0.244317	0.3608
M1_4	0.345521	0.217717	0.6202
M2_1	0.75591	0.197692	0.348452
M2_2	1.02735	0.153773	0.32321
M2_3	0.805924	0.29296	0.355001
M2_4	0.52381	0.214286	0.445415

## Sheet: LO
	Fig.2- figure supplement 1D1	Fig.2- figure supplement 1D2
	GP bouton density normalized to STN	GP bouton density normalized to CPu
LO_1	0.467221	0.40111
LO_2	0.343163	0.314518
LO_3	0.461894	0.318725
