# Supplementary material for: Motor cortex can directly drive the globus pallidus neurons in a projection neuron type-dependent manner in the rat
Source: eLife. 2019 Nov 12;8:e49511. doi: 10.7554/eLife.49511 (PMC6863630; doi:10.7554/eLife.49511)
Supplement: Figure 4—source data 1. [file elife-49511-fig4-data1.xlsx]

## Sheet: Sheet1
experiment ID	oEPSC amplitude no drug (pA)	oEPSC amplitude w/TTX, GABAZINE (pA)	oEPSC amplitude w/4AP, TTX, GABAZINE (pA)	normalized oEPSC amplitude w/ TTX, GABAZINE	normalized oEPSC amplitude w/ 4AP, TTX, GABAZINE
E906_1	66.6	2.435	27.505	0.0365616	0.412988
E906_2	30.109	1.414	16.92	0.0469627	0.561958
E907	219.487	5.973	115.442	0.0272135	0.525963
E875	282.186	7.314	99.4141	0.0259191	0.3523
E876	100.598	8.586	48.357	0.0853496	0.480695
E878_1	14.323	0	12.664	0	0.884172
E878_2	49.421	0	32.407	0	0.655733
E879	22.483	0	13.667	0	0.607882
E880	91.024	2.348	24.244	0.0257954	0.266347
E881_1	14.066	0	2.507	0	0.178231
E881_2	1.654	0	2.59	0	1.5659
