# Supplementary material for: Motor cortex can directly drive the globus pallidus neurons in a projection neuron type-dependent manner in the rat
Source: eLife. 2019 Nov 12;8:e49511. doi: 10.7554/eLife.49511 (PMC6863630; doi:10.7554/eLife.49511)
Supplement: Figure 4—source data 2. [file elife-49511-fig4-data2.xlsx]

## Sheet: Fig.4B_oEPSC shape
experimental ID	cell type	risetime (ms)	latency (ms)	decay constant (ms)
E914_1	STN	0.396509	2.6078	2.56661
E923	STN	0.748118	2.77504	5.79171
E924_1	STN	0.346214	2.12573	1.26362
E941	STN	0.750266	2.06646	7.71352
E1023_1	STN	0.965564	1.19124	2.11312
E1023_2	STN	0.366491	2.12128	1.62577
E1024_1	STN	0.902846	1.22719	4.18035
E1024_2	STN	0.592043	2.09909	5.6903
E1025	STN	0.30878	1.8842	4.88439
E1061_2	STN	0.85721	1.8979	3.4898
E1143	STN	0.820072	2.61363	2.69711
E1156	STN	1.76776	1.35748	6.51858
E1160	STN	0.67194	2.45541	7.68265
E1162	STN	0.394915	1.81554	5.97485
E1164	STN	1.37445	2.14971	4.95183
E1175_1	GP	1.76683	2.82729	7.34819
E1175_2	GP	1.03362	4.00053	7.45343
E1174_1	GP	0.29252	1.8926	11.6931
E1174_2	GP	0.463351	2.52815	4.69285
E1148	GP	0.573436	3.00715	9.31186
E1173	GP	2.83797	1.0908	13.5022
E1168	GP	1.15951	2.72428	11.2554
E997	GP	2.13251	1.22599	7.50714
E998_1	GP	0.424062	2.14523	2.17315
E988_1	GP	0.687247	3.63701	4.91579
E992_2	GP	2.07863	2.53573	9.44621
E993_1	GP	1.54192	1.60799	3.31122
E994_1	GP	2.08538	1.71868	4.25361
E994_2	GP	0.930808	2.39567	2.84051
E976_2	GP	0.395548	1.56165	4.96641

## Sheet: Fig.4C
GP oEPSC amplitude from M1 normalized to STN	GP oEPSC amplitude from M2 normalized to STN
2.38125	2.79922
0.265853	35.0477
1.10307	3.96622
0.0840862	3.15324
0.081263	3.17467
0.410224	1.27866
0.298216	0.062449
0.302266	0.155152
2.74659	2.87483
0.282362	1.13892
	0.784924
	0.516292
	0.0709542
