# Supplementary material for: Motor cortex can directly drive the globus pallidus neurons in a projection neuron type-dependent manner in the rat
Source: eLife. 2019 Nov 12;8:e49511. doi: 10.7554/eLife.49511 (PMC6863630; doi:10.7554/eLife.49511)
Supplement: Figure 5—source data 1. — The file also contained source data for Table 1. [file elife-49511-fig5-data1.xlsx]

## Sheet: Sheet1
Blank: no data was obtained for the parameter.
Experiment ID	cell type	mean membrane potential (mV)	input resistance (Mohm)	time constant (ms)	sag potential (mV)	spikes at 100 pA depolarization	spikes at 500 pA depolarization	max spikes	current intensity for max spikes (pA)	Spike height (mV)	Spike full width (ms)	spike threshold (mV)	amplitude of fast afterhyperpolarization (mV)	latency of fast afterhyperpolarization (ms)	amplitude of slow afterhyperpolarization (mV)	latency of slow afterhyperpolarization (ms)	spontaneous firing in current clamp mode (Hz)	spontaneous firing in on-cell mode (Hz)
E1138	GPstn	-61.53	60.4	2.58	6.9	15	49	63	850	91.34	1.15	-48.11	15.28	2.15			0	0
E1132	GPstn	-41.53	515.71	29.08	8.89	43	11	55	150	76.72	1.39	-35.84	13.35	1.65	15.75	14	20.069	22.039
E1133	GPstn	-51.17	150.5	7.08	4.54	46	145	199	1000	82.18	0.78	-41.81	19.46	0.8	20	7.3	17.39	17.218
E1134	GPstn	-44.62	418.11	49.25	5.75	38	95	109	700	81.06	1.17	-39.9	13.59	1.3			10.246	0
E1135	GPstn	-48.4	260.94	12.92	5.82	65	175	221	950	78.71	0.73	-39.15	20.09	0.7	19.23	8.95	24.464	21.533
E1137	GPstn	-47.97	159.31	4.42	6.94	42	168	229	1000	82.43	0.73	-41.54	22.64	0.7	17.45	8	33.336	90.532
E1125	GPstn	-42.55	165.34	25.5	10	82	175	228	1000	67.11	0.95	-34.81	18.68	0.95			61.737	17.531
E1126_1	GPstn	-40.22	296.5	18.33	12.76	95	197	213	700	67.64	0.81	-35.51	22.32	0.75			53.466
E1126_2	GPstn	-40.72	244.71	31.58	15.92	87	114	129	350	71.04	0.83	-34.15	20.44	0.85	15.57	8.1	37.619	12.969
E1127	GPstn	-42.67	233.3	17.83	6.08	54	164	227	1000	72.52	0.84	-37.58	18.98	0.85	17.71	18.6
E1128	GPstn	-49.9	304.4	6.33	5.34	72	201	232	800	75.51	0.89	-39.47	21.35	0.85	17.19	9.9	16.723	12.647
E1129	GPstn	-50.15	62.54	6.5		38	150	213	1000	83.81	0.68	-42.25	20.49	0.6	14.91	7.4	10.406	8.581
E1121_1	GPstn	-50.52	367.56	9.25	10.66	66	151	157	550	83.07	0.87	-39.98	21.65	0.85	19.18	11.65	15.729	12.134
E1122	GPstn	-40.39	382.13	79.75	12.12	42	6	63	250	59.68	1.51	-32.87	14.42	1.75	13.95	14.9	23.804	24.675
E1116_1	GPstn	-51.57	113.98	6.75	4.44	60	161	214	1000	76.52	0.86	-43.56	15.97	0.7	10.96	5.45	21.236	27.879
E1117_1	GPstn	-45.88	249.01	18.17	2.88	23	47	65	400	68.8	1.13	-34.68	21.05	1.25	17.64	10.8	3.316
E1117_2	GPstn	-45.43	163.3	4.58	5.91	51	176	248	1000	79.99	0.63	-37.34	25.98	0.6	18.29	6.55	20.652	23.611
E1118	GPstn	-47.5	150.7	10.58	5.09	57	133	199	1000	72.75	0.8	-37.79	17.93	0.9	16.52	6.25	29.273	37.04
E1119	GPstn	-40.9	154.37	24.92	3.6	34	63	65	450	63.22	0.99	-30.74	20.83	1.25			20.101
E1110	GPstn	-43.05	61.3	26.08	6.36	52	96	107	950	77.09	1.27	-37.89			17.52	5.05	39.617
E1113	GPstn	-48.71	173.7	7.67	6.44	66	162	172	600	56.78	0.72	-27.24	28.81	0.65	29.79	8.2	1.998	6.584
E1102	GPstn	-49.3	156.68	6.92	3.63	45	134	207	1000	83.21	0.65	-41.23	18.17	0.55	18.51	9.9	16.611	25.172
E1103	GPstn	-47.95	319.97	15.58	4.86	80	158	158	500	69.29	0.86	-32.19	28.19	0.95			38.181	33.186
E1104	GPstn	-52.33	247.94	18.5	11.47	74	170	189	700	84.25	0.82	-42.86	19.24	0.8	16.91	10.5	18.534	19.44
E1105_2	GPstn	-44.32	481.43	13.5	18.93	67	33	127	350	71.19	0.94	-36.86	21.48	1.1	17.1	7.4	26.333
E1107_2	GPstn	-51.58	168.8	9.92	4.25	56	164	232	1000	83.65	0.66	-43.02	22.52	0.6	15.84	8.9	27.634	36.635
E1093	GPstn	-42.68	43.3	4.92	1.87	34	105	110	550	57.49	0.82	-36.46	14.07	0.75			2.667	0
E1095_1	GPstn	-49.51	139.65	14.58	5.88	58	171	230	1000	74.23	0.71	-39.66	20.68	0.65			30.27	29.202
E1096	GPstn	-51.47	280.15	9.08	12.28	63	189	254	1000	82.95	0.66	-39.09	27.23	0.6	20.07	10.1	24.688	58.827
E1097	GPstn	-45.08	264.29	14.58	6.69	57	151	197	1000	76.22	0.81	-38.9	21.89	0.7	15.57	8.35	20.232
E1098	GPstn	-45.08	288.02	11.75	8.17	57	148	159	600	60.06	0.79	-26.42	33.08	0.75	25.81	6.6	15.906	15.619
E1099	GPstn	-46.17	325.26	9.25	16.26	67	152	174	800	67	0.7	-24.6	37.32	0.75	31.25	5.1	24.552	17.676
E1090	GPstn	-37.79	33.1			37	3	48	200	47.04	1.45	-31.37	16.78	1.5			39.129	31.158
E1087	GPstn	-43.45	54.27	11.58	2.13	72	143	143	500	63.39	0.77	-35.71	20.65	0.75			40.45
E1081_1	GPstn	-46.14	170.39	19	8.63	62	146	162	650	70.86	0.88	-39.54	17.34	0.8	13.85	2.25	36.075	75.48
E1081_2	GPstn	-51.2	313.78	9.33	10.94	93	211	242	800	83.41	0.82	-41.79	24.02	0.7			41.016	31.373
E1082	GPstn	-36.85	343.95	29.92	9.19	64	8	88	200	55.62	1.08	-29.8	19.3	1.3			27.57
E1073_2	GPstn	-45.25	197.35	6.58	3.72	29	55	153	450	71.98	0.65	-31.5	26.34	0.7	22.62	7.5	33.223	37.616
E1074	GPstn	-48.16	148.95	3.17	7.75	103	244	263	650	74.87	0.65	-40.9	25.49	0.55			35.381
E1075	GPstn	-49.04	237.76	5.67	9.31	89	187	187	500	81.66	0.83	-40.14	23.39	0.8	14.9	9.05	46.536	25.766
E1063_1	GPstn	-50.89	63.61	3.33		94	16	153	400	65.07	1.4	-39.79	14.13	1.7			32.603	42.552
E1065	GPstn	-49.71	244.52	13.25	3.35	49	127	149	700	81.08	0.84	-40.86	21.17	0.8	21.39	13.55	5.67	7.563
E1066	GPstn	-44.99	220.7	9.67	2.62	58	136	146	650	72.65	0.96	-35.81	22.26	1.35			30.887	19.953
E1059	GPstn	-46.21	190.75	5.25	5.19	53	167	167	500	84.53	0.72	-44.58	19.14	0.6	16.24	8.2	22.91	17.912
E1052	GPstn	-42.82	171.68	10.5	4.91	68	40	146	450	57.37	0.89	-29.5	24.68	0.95			36.865	59.706
E1053	GPstn	-46.45	265.54	9.83	3.28	54	148	152	550	81.26	0.73	-37.33	24.15	0.7			18.383	25.081
E1054	GPstn	-37.61	64.53	2.33	2.41	9	19	57	300	64.47	0.86	-32.58	22.53	0.9			3.838
E1055	GPstn	-48.87	107.34	7.08	2.66	2	8	20	800	77.64	0.69	-36.87	22.95	0.7	22.62	7.9	0
E1056	GPstn	-41.01	35.2	2.58	1.25	60	33	117	400	51.64	1.32	-30.66	19.11	1.5			26.979	16.054
E1057	GPstn	-51.28	188.87	11.25	2.66	49	142	183	900	84.2	0.92	-43.58	15.51	1.05	15.68	4.8	14.987	12.845
E1045_1	GPstn	-49.98	273.77	20.58		25	19	76	300	75.96	1.01	-36.24	16.28	1.15	16.79	8.7	0	0.061
E1045_2	GPstn	-49.44	145.97	8.33	3.53	30	84	89	450	82.21	0.85	-38.16			23.26	14.25	0.918	0
E1046	GPstn	-59.38	140.15	10.42	1.56	38	123	164	900	90.35	0.77	-41.36	22.5	0.8	21.41	14.5	0	0
E1047	GPstn	-50.63	190.33	8.25	6.75	79	196	225	850	84.02	0.74	-42.72	23	0.7			41.708	29.379
E1048_1_1	GPstn	-44.8	193.25	11.17	8.02	50	147	156	600	83.48	0.74	-37.71	25.26	0.8	21.37	10.05	16.933	29.631
E1049	GPstn	-43.25	435.12	14.08	12.13	53	9	87	250	70.61	0.96	-33.49	22.62	1.05	21.42	8.55	22.121	0
E1036	GPstn	-50.19	170.22	6.83	3.03	61	162	192	900	74.2	0.85	-44.85	17.05	0.75	12.55	9.7	31.63	45.82
E1039_1	GPstn	-49.01	456.09	11.17		81	167	167	500	93.26	0.77	-38.82	25.45	0.8	20.26	7.9	18.684	16.525
E1039_2	GPstn	-50.26	376.49	16.83		71	156	180	750	83.33	0.84	-41.37	21.83	0.9	18.38	6.9	14.371	18.27
E1040_1	GPstn	-43.09	367.15	19.5	9.95	38	4	38	100	62.18	1.8	-30.73	12.46	2.4	13.01	14.4	13.066	7.608
E1044_2	GPstn	-42.23	432.77	25.42	15.34	36	1	36	100	71.62	1.96	-42.46	9.1	2.7	10.55	16.85	16.969	0
E1029_1	GPstn	-47.488	444.46	9.67	11.81	69	159	159	500	89.13	0.95	-36.95	22.78	1	19.25	13.15	15.21	11.08
E1030	GPstn	-44.807	887.45	20.86	12.33	60	10	93	250	73.86	1.12	-32.75	21.15	1.4	21.43	15.75	19.85	8.08
E1031_2	GPstn	-49.096	328.67	5.75		73	147	179	450	84.27	1.01	-44.47	16.4	1	14.95	14.2	19.34	23.07
E1032_2	GPstn	-44.305	368.55	16.25	8.97	62	43	133	450	76.86	0.92	-35.8	22.71	1	16.87	10.05	27.4	28.16
E1033	GPstn	-53.184	138.83	8.17	2.5	39	129	184	1000	90.54	0.77	-43.59	18.6	0.7	18.68	9.8	2	2.97
E1034	GPstn	-44.904	374.82	32.08	11.78	33	65	68	550	79.97	1.26	-35.46	19.13	1.75	20.07	10.95	15.85
E1015	GPstn	-41.125	169.92	16.67	3.97	12	7	13	150	79.45	0.83	-36.13	22.17	0.95	17.33	14.65	0.17
E1017_1	GPstn	-34.2	79.32	2.25	4.44	5	10	15	200	61.81	1	-30.73	20.61	1.25	17.3	6.75	4.15
E1018_1	GPstn	-42.399	136.31	6.67		51	159	184	800	73.82	0.84	-33.62	24.72	0.95			23.05	14.72
E1019_2	GPstn	-43.72	209.71	9	3.37	57	4	85	200	68.59	1.01	-33.43	19.73	1.15	17.19	9.75	21.31	48.37
E1006	GPstn	-55.446	225.83	11.83	3.28	26	69	83	450	85.43	0.85	-33.79	22.11	0.9	25.22	12.55	0	0
E1007_1	GPstn	-42.203		4.92		59	127	175	900	65.47	0.89	-32.84	21.83	0.95	20.43	3.25	45.14
E1008	GPstn	-35.133	77.29			32	53	98	350	57.68	1.06	-31.94	19.22	1.35			16.95
E1009_1	GPstn	-37.068	191.36	6.67	7.44	26	61	102	400	75.92	0.85	-33.03	24.15	0.85	19.66	6.65	9.85	0
E1010	GPstn	-48.835	250.83	6.67	10.22	70	92	158	450	77.84	0.82	-38.7	21.15	0.85	16.92	5.4	34.87	62.61
E1011_2	GPstn	-48.324	376.77	12	18.52	60	126	139	700	84.58	0.93	-40.09	20.31	1	16.35	9.45	29.43	26.02
E1013_1	GPstn	-42.39	123.69	7.25	4.31	21	101	144	900	77.23	0.69	-33.85	25.12	0.6	21.58	7.8	1.268
E1002	GPstn	-44.588	393.52	14.67	18.51	37	2	45	150	84.58	2.29	-42.3			9.47	16.95	14.98	0
E1003	GPstn	-41.033	459.39	24.5	6.01	40	2	47	150	70.59	1.06	-24.09	38.72	1.35	38.14	62	0	0
E919	GPstn	-46.146	284.83	4.33	12.81	72	201	212	600	69.01	0.77	-37.41	27.49	0.7			29.82	58.22
E920_2	GPstn	-46.389	216.7	16.5	3.84	61	25	117	400	76.87	0.92	-40.44	11.13	1	12.15	10.15	18.54	8.16
E921_1	GPstn	-45.685	246.67	15.33	6.28	72	140	142	550	74.35	0.95	-41.17	12.83	0.95	14.98	9.25	30.19	33.1
E921_2	GPstn	-49.389	254.64	10.67	12.94	70	169	208	900	76.18	0.81	-41.34	20.76	0.75	16.74	6.95	30.12	32.91
E922_1	GPstn	-48.35				72	30	166	450	76.04	0.84	-39.23	23.69	0.8			34.64	64.33
E922_2	GPstn	-51.15	207.8	24.67	3.54	32	80	92	650	85.75	1.14	-44.21	14.67	1.55	19.83	15.9	11.25	6.36
E894	GPstn	-39.724	203.55	21.75	8.99	30	6	30	100	57.41	2.18	-32.11			17.75	11.05	17.97	14.65
E895_1	GPstn	-53.481	248.83	16.75	7.35	40	19	90	300	78.59	0.87	-39.87	16.12	0.75			0.00023	0.00025
E895_2	GPstn	-46.14	492.45	16.5	22.02	11	7	14	150	76.15	1.18	-37.06	17.26	1.3	19.63	15.15	5.12	16.08
E896_2	GPstn	-55.112	182.49	9.75	6.97	42	112	133	750	73.06	0.91	-39.25	17.52	0.95			1.81	7.88
E898	GPstn	-47.726	315.11	15.58	9.91	53	138	156	700	71.84	1.02	-39.71	21.29	1.05	13.781	9.4	25.85	34.48
E899_1	GPstn	-46.828	200.08	15.42	5.94	19	14	40	300	73.31	0.85	-41.06	18.84	0.85	17.1	9.04	6.4	11.41
E899_2	GPstn	-49.177	115.33	6.33	3.62	17	127	190	950	76.44	0.79	-44.59	18.47	0.65	15.951	9.2	5.03	22.19
E885	GPstn	-44.48	122.63	5.08	3.06	19	19	38	250	69.55	0.74	-43.23	21.32	0.65	16.525	9	0.28	0.37
E886	GPstn	-48.66	142.82	5.92	1.56	56	141	143	550	66.73	0.81	-37.73	26.52	0.75	23.614	3	27.48	41.14
E887	GPstn	-46.82	202.42	5.17	4.72	48	100	138	450	63.45	0.78	-30.69	36.95	0.75	32.874	9.3	3.82	0.13
E888	GPstn	-49.11	176.25	11.42	4.16	13	44	44	500	81.85	0.9	-43.13	20.39	0.8	18.85	9	1.62	39.07
E889_1	GPstn	-52.926	167.06	7.5	4	0	10	13	550	78.42	0.88	-46.75	19.02	0.7	15.766	13.59	0	10.13
E890	GPstn	-47.27	74.61	7.33	4.31	24	118	152	800	70.88	0.76	-39.11	27.31	0.7	22.213	7.5	14.56	25.77
E891_2	GPstn	-49.049	217.03	13.25	5.75	31	118	155	850	76.91	0.81	-39.26	22.28	0.75	19.956	9.45	6.63	4.98
E892_1	GPstn	-37.41	173.17	11.08	4.88	11	1	11	50	57.1	1.06	-38.67	13.17	1			13.68	14.88
E801	GPstn	-47.26	178.52	7.75	3.03	36	124	130	550	69.28	0.83	-40.64	22.45	0.75	18.33	7.2	17.85	24.93
E802	GPstn	-39.88	132.25	3.33	3.84	29	19	137	350	56.15	0.95	-33.71	29.7	0.85			7.09	0.03
E789-1	GPstn	-54.29	512.83	22.33	11.15	25	10	39	200	78.79	1.13	-37.29	24.41	1.2	22.84	50.65	4.88	13.83
E778	GPstn	-45.97	144.29	3.67	2.94	88	212	212	500	57	0.83	-36.35	26.61	0.8			35	37.19
E783-2	GPstn	-42.73	198.39	8	18.14	40	148	148	500	58.87	0.82	-33.59	26.06	0.85			24.32	27.92
E769-1	GPstn	-49.66	318.54	22.08	5.41	38	115	115	500	64.79	0.86	-36.92	23.75	0.9	20.17	14.05	14.7	15.79
E769-2	GPstn	-47.38	252.64	8.08	6.12	25	74	122	450	78.46	0.88	-44.31	18.67	0.8	16.2	9.15	7.05	0
E836_ch1	GPcpu	-39.871	447.88	9.08	35.18	4	1	4	50	60.67	1.3	-34.44			13.21	2.25	0	0.19
E845	GPcpu	-54.978	134.54	20		2	8	8	350	76.84	1.21	-45.43	15.67	0.85	15.6761	20.88	0	0
E846_ch2	GPcpu	-50.808	154.1	18.75		5	7	20	350	77.92	1.02	-38.18	25.12	1.05	21.745	20.33	8.86	19.15
E879_2	GPcpu	-38.273	101.26	7.5		2	2	2	100	38.84	2.17	-31.8	19.34	1.55	13.36	14.95	1.17	0
E909	GPcpu	-51.311	207.7	16.42	6.47	36	100	132	950	77.31	1.03	-40.96	12.99	0.95	12.82	11.2	5.09	3.25
E910_1	GPcpu	-33.593	105.46	5.08	3.34					70.08	1.35	-40.99	11.88	1.35			0.19	0
E910_2	GPcpu	-47.682	400.08	28.42	5.8	18	36	92	350	82.86	1.05	-38.32	17.45	0.9	14.98	39.05	7.65	3.19
E911_1	GPcpu	-44.863	219.08	13	3.81	41	22	67	350	79.66	1.24	-42.96	15.82	1.2	12.97	11.4	1.92	0
E911_2	GPcpu	-42.319	373.95	22.58	7.57	31	5	49	250	79.85	1.08	-39.69	14.38	1.1	16.07	29.8	10.76	0.67
E938	GPcpu	-49.226	448.35	12.25	24.47	79	77	151	400	77.03	0.78	-40.22	21.49	0.7	17.87	23.55	15.94	4.87
E939_1	GPcpu	-46.163	381.79	12.75	11.81	47	29	105	300	69.96	0.83	-41.51	19.6	0.7	26.21	27.3	16.27	0
E947_1	GPcpu	-43.494	469.49	21.67	11.17	36	5	36	100	88.28	1.02	-43.46	16.79	1.98	17.17	58.15	5.42	0
E947_2	GPcpu	-50.267		40.17	19.5	24	9	43	200	87.34	0.97	-44.9	17.1577	1.97	22	57.15	0	0
E949_2	GPcpu	-41.61	346.94	11.17	28.42	45	15	73	250	77.67	1.2	-41.82	15.25	1.15	13.14	24.99	7.54	0.04
E961	GPcpu	-47.82	243.75	44.5	5.19	29	59	59	500	77.53	1.53	-39.29			13.43	19.3	11.195	0
E962	GPcpu	-49.51	671.81	27.17	10.21	35	3	35	100	63.28	2.11	-39.11	15.29	2.4	13.45	17.5	7.943	0
E964	GPcpu	-43.868	720.02	27.5	5	74	14	99	200	88.27	1.07	-42.65	17.78	1.05	13.69	15.1	26.11	3.61
E965_2	GPcpu	-48.664	384.08	31.67	12.49	54	100	100	500	77.43	1.28	-41.01	13.65	3.8			14.71	0
E966	GPcpu	-42.576	371.01	51.58	10.36	43	3	72	350	80.49	1.57	-42.44	13.06	1.65	12.83	12.55	31.85	6.32
E967	GPcpu	-58.925	269.58	21.58	5.06	18	59	72	450	83.95	1.03	-42.85	16.49	1	19.48	41.1	0	0
E968_1	GPcpu	-44.871	390.31	55.67	7.4	57	8	92	300	79.21	1.24	-41.67	14.43	1.6			3.54	5.56
E969	GPcpu	-50.493	614.31	26.5	1.08	3	6	42	100	80.94	1.45	-38.08	16.21	1.7	15.88	29.15	3.42	0
E970_1	GPcpu	-47.321	516.31	20.58	3.35	54	12	65	150	90.83	1.02	-42.32	18.06	1.05	17.64	24.5	13.79	0
E970_2	GPcpu	-52.054	352.23	9	10.72	40	9	65	150	76.52	0.8	-31.23	27.84	0.85	29.18	65.5	0	0
E971_1	GPcpu	-45.539	408.73	23	4.7	34	8	51	250	79.27	1.31	-38	14.44	1.95	15.62	17.45	19.21	32.69
E972_1	GPcpu	-44.129	159.82	9.17	1.13	6	3	6	100	62.96	1.24	-31.59	18.9	1.25	14.65	12.05	0.51	0.16
E973_1	GPcpu	-48.599	515.13	24.08	1.32	25	5	34	200	82.83	0.99	-36.02	23.3	1	19.95	35	0.97	2.41
E973_2	GPcpu	-60.533	277.01	17.25	13.26	23	4	37	150	54.61	1.76	-24.86	20.52	1.85	18.22	7.4	0	0
E976_2	GPcpu	-56.125	216.73	9.42	14.69	12	172	172	500	68.61	0.7	-40.29	20.03	0.6	27.13	46.25	0.27	0.061
E977	GPcpu	-50.902	290.27	10.83	5.75	34	27	96	400	88.32	0.97	-41.13	15.02	1.05	16.23	24.8	0	0
E978	GPcpu	-38.866	82.5	2.42	1.09	50	3	63	200	62.25	1.42	-33.19	13.52	1.5	10.38	9.3	27.96
E979	GPcpu	-41.83	384.83	30.67		45	3	53	150	85.08	1.48	-41.75	14.05	1.65			15.37	0
E980	GPcpu	-46.62	164.55	21.67	4.53	62	12	86	250	87.83	1.37	-39.67	15.26	1.35			28.125	16.114
E981	GPcpu	-44.94	262.1	11.58	6	57	12	106	250	64.79	0.84	-26.27	31.21	0.9			5.569	0
E982	GPcpu	-52.63	271.68	17	6.2	23	47	58	400	95.05	1.09	-43.02	19.48	1.35	22.99	30.15	2.716	12.867
E983_1	GPcpu	-48.14	423.29	13.92	11.8	85	20	123	250	91.47	1.07	-46.03	17.14	1.05	11.1	19.45	26.123	0.235
E984_1	GPcpu	-48.58	728.84	15.92	12.05	62	14	102	250	91.51	1.16	-40.68	23.02	1.2	18.28	17.55	19.276	14.071
E985_1	GPcpu	-39.44	218	8.58	2.44	55	9	55	100	77.93	0.79	-27.19	36.34	1.05			20.959	0.298
E986	GPcpu	-45.17	411.39	28.17	9.49	34	15	57	300	95.97	1.27	-40.78			21.51	24.05	16.98	25.73
E988_1	GPcpu	-40.15	248.88	13.5	3.22	28	8	53	250	76.93	0.99	-35.41	19.68	1.05	16.67	17.2	1.911
E992_2	GPcpu	-46.14	230.98	34.58	4.54	43	99	129	800	75.09	1.17	-39.18	12.99	1.25	12.12	24.75	26.956	35.675
E993_1	GPcpu	-41.36	484.75	20.33	11.82	53	9	77	200	83.8	1.03	-38.58	20.63	0.95	12.93	22.8	10.065	0
E994_2	GPcpu	-41.4	537.34	47.08	1.34					62.89	1.98	-33.68	12.11	2.65	10.85	14.4	13.33	0
E995	GPcpu	-33.91	217.14	13	0.63	30	5	30	100	63.39	1.27	-29.61	21.42	1.45	16.76	21.95	0.976	0
E998_1	GPcpu	-45.16	340.87	8.58	16.52	68	6	68	100	88.37	0.88	-39.62	17.16	0.8			0
E999_1	GPcpu	-42.41	399.68	10.5	15.97	51	7	66	150	82.6	0.94	-37.2	18.29	0.85	12.96	27.15	0	0.094
E1000_1	GPcpu	-45.32	828.3	15.67	23.38	41	6	92	250	69.54	1.14	-24.18			29.78	5.8	17.341	16.974
E1144	GPcpu	-40.18	32.8			53	100	100	500	45.53	1.76	-31.14	14.77	1.9			25.855	0
E1145_1	GPcpu	-52.21	107.45	10.92	4.85	21	120	142	650								0
E1145_2	GPcpu	-45.26	503.93	26.5	5.52	45	106	106	500	73.36	1.19	-36.34	19.27	1.4			18.454	22.955
E1146	GPcpu	-49.05	162.02	15.25	6.82	3	44	49	600	81.81	0.94	-37.45	21.43	0.9	19.86	22	0
E1147	GPcpu	-35.59	338.01	48.92	5.27	50	3	61	150	46.58	1.72	-23.14	19.11	2.1			0	0.558
E1148	GPcpu	-44.6	328.56	33.42	10.16	36	70	85	450	81.34	1.06	-38.42	16.99	1	11.97	17.5	6.84
E1149_1	GPcpu	-51.88	390.01	34.92	8.78	27	78	112	900	88.83	1.14	-42.03	13.31	1.45	16.24	22.4	1.84	1.94
E1149_2	GPcpu	-50.07				30	84	85	550								10.042	11.308
E1151	GPcpu	-42.04	452.8	22.83	19.31	38	40	50	250	70.5	1.29	-32.54	15.05	1.06	13.21	12	20.739	14.672
E1168	GPcpu	-34.62	76.28	55.33	2.63	32	17	66	350								0	0
E1169	GPcpu	-51.59	162.45	8.08	5.5	36	59	59	500	82.59	1.44	-43.29			13.83	6.8	24.836	28.457
E1170	GPcpu	-53.34	229.67	11.17	5.04	49	116	139	1000	81.06	1.1	-40.64	20.32	1.2			14.495	11.529
E1171	GPcpu	-44.65	313.93	9.58		40	13	55	250	82.25	1.13	-35.7	22.55	1.2			17.537	10.774
E1173	GPcpu	-41.89	373.35	30.83	8.17	36	77	77	500	71.27	1.14	-35.28	16.19	1.4	14.12	11	12.781
E1174_1	GPcpu	-46.44	256.65	40.67	4.46	27	73	82	700	70.48	0.98	-34.63	15.16	1.05	13.71	13.25	5.16	0
E1174_2	GPcpu	-57.62	188.28	15.33	7.01	4	32	49	400	82.93	0.79	-39.34	20.78	0.75			0
E1175_1	GPcpu	-46.44	256.65	40.67	4.46	27	73	82	700	70.48	0.98	-34.63	15.16	1.05	13.71	13.25	5.16	0
E1175_2	GPcpu	-57.62	188.28	15.33	7.01	4	32	49	400	82.93	0.79	-39.34	20.78	0.75			0
