# Supplementary material for: Motor cortex can directly drive the globus pallidus neurons in a projection neuron type-dependent manner in the rat
Source: eLife. 2019 Nov 12;8:e49511. doi: 10.7554/eLife.49511 (PMC6863630; doi:10.7554/eLife.49511)
Supplement: Figure 5—source data 2. [file elife-49511-fig5-data2.xlsx]

## Sheet: M1 stimulation
experiment_ID	oEPSC amplitude	cell type	cortical origin
E1173	47.556	GPcpu	M1
E1174_1	20.758	GPcpu	M1
E1174_2	62.705	GPcpu	M1
E1175_1	42.714	GPcpu	M1
E1175_2	65.236	GPcpu	M1
E1148	17.694	GPcpu	M1
E1149_1	58.59	GPcpu	M1
E1149_2	60.35	GPcpu	M1
E1150	49.626	GPcpu	M1
E1151	14.731	GPcpu	M1
E1144	8.54	GPcpu	M1
E1145_1	0	GPcpu	M1
E1145_2	8.656	GPcpu	M1
E1146	78.654	GPcpu	M1
E1147	8.086	GPcpu	M1
E972_1	11.25	GPcpu	M1
E973_1	2.01	GPcpu	M1
E973_2	40.56	GPcpu	M1
E976_2	103.6	GPcpu	M1
E978	8.11	GPcpu	M1
E967	49	GPcpu	M1
E968_1	7.26	GPcpu	M1
E969	0	GPcpu	M1
E970_1	57.1	GPcpu	M1
E970_2	33.42	GPcpu	M1
E971_1	13.73	GPcpu	M1
E909	0	GPcpu	M1
E910_1	0	GPcpu	M1
E910_2	0	GPcpu	M1
E911_1	0	GPcpu	M1
E911_2	5.878	GPcpu	M1
E845	49.43	GPcpu	M1
E846_ch2	47.247	GPcpu	M1
E834_ch1	34.055	GPcpu	M1
E836_ch1	0	GPcpu	M1
E1138	9.733	GPstn	M1
E1139	0	GPstn	M1
E1132	0	GPstn	M1
E1133	1.78	GPstn	M1
E1134	22.821	GPstn	M1
E1135	0	GPstn	M1
E1137	0	GPstn	M1
E1121_1	0	GPstn	M1
E1122	0	GPstn	M1
E1123_1	0	GPstn	M1
E1123_2	0	GPstn	M1
E1114_1	0	GPstn	M1
E1114_2	0	GPstn	M1
E1115	0	GPstn	M1
E1116_1	0	GPstn	M1
E1117_1	0	GPstn	M1
E1117_2	0	GPstn	M1
E1118	0	GPstn	M1
E1119	0	GPstn	M1
E1108	0	GPstn	M1
E1081_1	0	GPstn	M1
E1081_2	0	GPstn	M1
E1082	0	GPstn	M1
E1059	13.294	GPstn	M1
E1060	1.827	GPstn	M1
E1052	9.916	GPstn	M1
E1053	0	GPstn	M1
E1054	0	GPstn	M1
E1055	7.285	GPstn	M1
E1056	3.729	GPstn	M1
E1057	0	GPstn	M1
E1006	3.989	GPstn	M1
E1007_1	0	GPstn	M1
E1008	12.863	GPstn	M1
E1009_1	1.655	GPstn	M1
E1010	2.918	GPstn	M1
E1011_2	3.225	GPstn	M1
E1013_1	6.14	GPstn	M1
E1002	0	GPstn	M1
E1003	0	GPstn	M1
E1004	0	GPstn	M1
E919	0	GPstn	M1
E920_2	6.121	GPstn	M1
E921_1	1.936	GPstn	M1
E921_2	1.871	GPstn	M1
E922_1	0	GPstn	M1
E922_2	0	GPstn	M1
E801	0	GPstn	M1
E802	0	GPstn	M1
E769-1	0	GPstn	M1
E769-2	0	GPstn	M1
E838	0	CPu(MSN)	M1
E785	36.98	CPu(MSN)	M1
E767	9.9	CPu(MSN)	M1
E1160	23.129	STN	M1
E1162	33.394	STN	M1
E1164	87.589	STN	M1
E1143	28.637	STN	M1
E1023_1	51.824	STN	M1
E1023_2	12.111	STN	M1
E1024_1	58.201	STN	M1
E1024_2	79.77	STN	M1
E1025	29.565	STN	M1
E923	20.46	STN	M1
E924_1	25.588	STN	M1
E924_2	0	STN	M1
E914_1	22.211	STN	M1

## Sheet: M2 stimulation
experiment_ID	oEPSC amplitude	cell type	cortical origin
E1168	10.466	GPcpu	M2
E1169	0	GPcpu	M2
E1170	0	GPcpu	M2
E1171	0	GPcpu	M2
E995	0	GPcpu	M2
E997	40.29	GPcpu	M2
E998_1	45.24	GPcpu	M2
E999_1	14.561	GPcpu	M2
E1000_1	4.323	GPcpu	M2
E988_1	27.155	GPcpu	M2
E992_2	59.646	GPcpu	M2
E993_1	127.39	GPcpu	M2
E994_2	45.755	GPcpu	M2
E983_1	30.995	GPcpu	M2
E960	44.483	GPcpu	M2
E961	68.37	GPcpu	M2
E962	22.85	GPcpu	M2
E964	1.87	GPcpu	M2
E965_2	49.58	GPcpu	M2
E966	20.28	GPcpu	M2
E947_1	2.983	GPcpu	M2
E947_2	13.192	GPcpu	M2
E949_2	0.837	GPcpu	M2
E938	17.901	GPcpu	M2
E939_1	224.13	GPcpu	M2
E879_2	22.483	GPcpu	M2
* one GPstn neuron was recorded only in current clamp mode. The neuron was used only for calcualtion of connection probability (fig. 4C)
E1125	11.511	GPstn	M2
E1126_2	2.994	GPstn	M2
E1127	10.006	GPstn	M2
E1128	7.624	GPstn	M2
E1129	0	GPstn	M2
E1110	0	GPstn	M2
E1111	0	GPstn	M2
E1113	0	GPstn	M2
E1102	0	GPstn	M2
E1103	0	GPstn	M2
E1104	0	GPstn	M2
E1105_2	23.759	GPstn	M2
E1106	0	GPstn	M2
E1107_2	0	GPstn	M2
E1093	82.654	GPstn	M2
E1095_1	32.278	GPstn	M2
E1096	0	GPstn	M2
E1097	42.218	GPstn	M2
E1098	12.666	GPstn	M2
E1099	0	GPstn	M2
E1090	15.849	GPstn	M2
E1091	0	GPstn	M2
E1085	0	GPstn	M2
E1086B	0	GPstn	M2
E1087	0	GPstn	M2
E1073_2	4.916	GPstn	M2
E1074	0	GPstn	M2
E1075	0	GPstn	M2
E1063_1	1.608	GPstn	M2
E1064_2	0	GPstn	M2
E1065	29.326	GPstn	M2
E1066	20.211	GPstn	M2
E1045_1	48.102	GPstn	M2
E1045_2	66.423	GPstn	M2
E1046	36.654	GPstn	M2
E1047	27.301	GPstn	M2
E1048_1_1	2.235	GPstn	M2
E1048_1_2	26.68	GPstn	M2
E1049	21.119	GPstn	M2
E1050	84.822	GPstn	M2
E1036	3.078	GPstn	M2
E1037	0	GPstn	M2
E1039_1	4.145	GPstn	M2
E1039_2	9.387	GPstn	M2
E1040_1	0	GPstn	M2
E1041_1	0	GPstn	M2
E1044_2	0	GPstn	M2
E1029_1	0	GPstn	M2
E1030	4.746	GPstn	M2
E1031_2	5.909	GPstn	M2
E1032_2	12.522	GPstn	M2
E1033	7.373	GPstn	M2
E1034	11.626	GPstn	M2
E1015	0	GPstn	M2
E1016_1	0	GPstn	M2
E1017_1	0	GPstn	M2
E1018_1	0	GPstn	M2
E1019_2	0	GPstn	M2
E885	0	GPstn	M2
E886	0	GPstn	M2
E887	11.028	GPstn	M2
E888	0	GPstn	M2
E889_1	0	GPstn	M2
E890	17.505	GPstn	M2
E891_2	0	GPstn	M2
E892_1	4.845	GPstn	M2
E810	8.11	GPstn	M2
E797	21.24	GPstn	M2
E798	57.85	GPstn	M2
E789-1	114.62	GPstn	M2
E778	0	GPstn	M2
E783-2	0	GPstn	M2
E749	0	GPstn	M2
E752-1	6.22	GPstn	M2
E755	37.18	GPstn	M2
E873_1	124.203	CPu(MSN)	M2
E873_2	140.505	CPu(MSN)	M2
E818	58.93	CPu(MSN)	M2
E792	534.63	CPu(MSN)	M2
E771-1	81.04	CPu(MSN)	M2
E771-2	133.41	CPu(MSN)	M2
E772-1	204.77	CPu(MSN)	M2
E772-2	56.72	CPu(MSN)	M2
E1156	62.303	STN	M2
E1061_2	25.749	STN	M2
E940	0	STN	M2
E941	6.395	STN	M2
E942	0	STN	M2
