# Supplementary material for: Motor cortex can directly drive the globus pallidus neurons in a projection neuron type-dependent manner in the rat
Source: eLife. 2019 Nov 12;8:e49511. doi: 10.7554/eLife.49511 (PMC6863630; doi:10.7554/eLife.49511)
Supplement: Figure 6—source data 1. [file elife-49511-fig6-data1.xlsx]

## Sheet: Fig.6A1
CPu projection neurons
	number of neurons
PV+	14
Lhx6+	92
PV+/Lhx6+	0
neurons examined	200
PV+	13
FoxP2+	100
PV+/FoxP2+	3
neurons examined	243
Lhx6+	81
FoxP2+	107
Lhx6+/FoxP2	2
neurons examined	216

## Sheet: Fig.6A2
STN projection neruons
	number of neurons
PV+	151
Lhx6+	159
PV+/Lhx6+	101
neurons examined	223
PV+	129
FoxP2+	2
PV+/FoxP2+	0
neurons examined	237
Lhx6+	186
FoxP2+	1
Lhx6+/FoxP2	0
neurons examined	267

## Sheet: Fig.6A3
bi-directional projection neurons
	number of neurons
PV+	6
Lhx6+	26
PV+/Lhx6+	5
neurons examined	28
PV+	13
FoxP2+	1
PV+/FoxP2+	0
neurons examined	44
Lhx6+	35
FoxP2+	1
Lhx6+/FoxP2	0
neurons examined	41

## Sheet: Fig.6B
CPu projection neruons tripple staining
	number of neurons
PV+	53
Lhx6+	333
FoxP2+	328
PV+/Lhx6+	49
PV+/FoxP2+	0
Lhx6+/FoxP2+	1
neurons examined	665
