# Supplementary material for: Motor cortex can directly drive the globus pallidus neurons in a projection neuron type-dependent manner in the rat
Source: eLife. 2019 Nov 12;8:e49511. doi: 10.7554/eLife.49511 (PMC6863630; doi:10.7554/eLife.49511)
Supplement: Figure 6—source data 2. [file elife-49511-fig6-data2.xlsx]

## Sheet: Sheet1
experiment ID	oEPSC amplitude (pA)	cell type	cortical origin
E1209	0	GP bi	M1
E1210	5.33	GP bi	M1
E1211	0	GP bi	M1
E1212-1	6.17	GP bi	M1
E1212-2	35.5	GP bi	M1
E1213	17.8	GP bi	M1
E1200	0	GP bi	M1
E1199	16.8	GP bi	M1
E1197_2	6.96	GP bi	M1
E1198	5.22	GP bi	M1
E1214_2	25.43	GP bi	M2
E1215	2.96	GP bi	M2
E1206	6.82	GP bi	M2
E1207	0	GP bi	M2
E1208	3.26	GP bi	M2
E1202	3.7	GP bi	M2
E1203	34.21	GP bi	M2
E1204	5.36	GP bi	M2
E1205	0	GP bi	M2
